# Supplementary material for: Spatial transcriptomics reveals segregation of tumor cell states in glioblastoma and marked immunosuppression within the perinecrotic niche
Source: Acta Neuropathol Commun. 2024 Apr 22;12:64. doi: 10.1186/s40478-024-01769-0 (PMC11036705; doi:10.1186/s40478-024-01769-0)
Supplement: Supplementary file 18 — Additional file 18: Table S1. Clinical characteristics and sample information (number of spots, genes, reads per sample). [file 40478_2024_1769_MOESM18_ESM.xlsx]

## Sheet: clinical characteristics
Case	Age at the time of case (years)	Gender	TERT promoter	IDH1	IDH2	EGFRvIII	EGFR amplification	chr7
18-0282	70	Male	C228T (seq)	WT (seq)	WT (seq)	Negative IHC)	Present (FISH)	Gain (FISH)
19-0142	52	Male	C228T (seq)	WT (seq)	WT (seq)	Positive (IHC)	Present (FISH)	Gain (FISH)
19-0341	82	Female	C228T (seq)	WT (IHC)		Negative (IHC)	Equivocal (FISH)	Gain (FISH)

## Sheet: sample info
Case	Raw snRNA-seq data				Raw Visium data
	Cell Count	Median Genes per Cell	Mean Reads per Cell		Spot Count	Median Genes per Spot	Mean Reads per Spot
18-0282	10371	3204	49031		1122	3996	57326
19-0142	14202	3336	37108		1246	3084	60785
19-0341	13076	2591	30218		1287	5620	61725
