# Supplementary material for: Spatial transcriptomics reveals segregation of tumor cell states in glioblastoma and marked immunosuppression within the perinecrotic niche
Source: Acta Neuropathol Commun. 2024 Apr 22;12:64. doi: 10.1186/s40478-024-01769-0 (PMC11036705; doi:10.1186/s40478-024-01769-0)
Supplement: Supplementary file 20 — Additional file 20: Table S3. Percentage of cell states per cluster, and the calculated mean lineage scores for each cell state per cluster (related to “Cell type and cell state annotation for snRNA-seq” in Materials and methods). [file 40478_2024_1769_MOESM20_ESM.xlsx]

## Sheet: Percentage_Cell_State_Per_Clust
seurat_clusters	MES	AC	OPC	NPC
0	0.247538	0.290306	0.399689	0.0624676
1	0	0.0501608	0.946302	0.00353698
3	0	0.0288612	0.943448	0.0276911
4	0.0145985	0.752684	0.228854	0.00386432
5	0.000455166	0.0013655	0.157487	0.840692
6	0	0.00186654	0.970135	0.0279981
8	0.0033557	0.0671141	0.873826	0.0557047
9	0.0130669	0.554958	0.398924	0.0330515
11	0.00890208	0.0534125	0.863501	0.074184
13	0	0.338983	0.559322	0.101695
18	0	0	1	0

## Sheet: tumor_cell_type_signature_score
seurat_clusters	n	MES_mean	AC_mean	OPC_mean	NPC_mean
0	3858	4.13725	5.25759	6.37137	4.06631
1	3110	0.679751	8.70362	24.5501	8.23605
3	2564	0.634898	6.55819	19.8592	7.04155
4	2329	2.79977	11.2659	8.23223	3.99885
5	2197	0.843821	1.70703	6.41356	11.1814
6	2143	0.721773	5.76312	32.7997	8.43994
8	1490	1.83101	8.75894	15.595	8.00187
9	1301	1.47984	9.10806	10.9255	5.74205
11	674	0.783287	6.02915	13.9606	6.45968
13	354	1.76511	10.3393	10.7575	7.64889
18	68	0.658974	6.57697	28.4292	8.1043
