# Supplementary material for: Spatial transcriptomics reveals segregation of tumor cell states in glioblastoma and marked immunosuppression within the perinecrotic niche
Source: Acta Neuropathol Commun. 2024 Apr 22;12:64. doi: 10.1186/s40478-024-01769-0 (PMC11036705; doi:10.1186/s40478-024-01769-0)
Supplement: Supplementary file 21 — Additional file 21: Table S4. Differentially expressed genes in gradient analysis, cell type adjusted (related to Fig. 4). [file 40478_2024_1769_MOESM21_ESM.xlsx]

## Sheet: 18-0282.deg
logFC "AveExpr" "t" "P.Value" "adj.P.Val" "B" "gene" "group"
1 -1.68366687573858 0.231161328041495 -8.65776978316291 1.99699545584888e-17 1.78761048230312e-13 28.0236681514911 "HBA2" 1
2 -1.67716695967745 0.253374849469827 -7.95478998068032 5.01102851818931e-15 2.99041478537144e-11 22.8901620397755 "HBB" 1
3 -1.40666958621609 1.46870680137332 -6.07002089747507 1.83680927979593e-09 2.74036637801555e-06 11.0387481105525 "LGALS1" 1
4 -1.3614995431757 0.558856534339939 -5.88303144766774 5.55252848649722e-09 7.10049410669713e-06 10.0215054621518 "VGF" 1
5 -1.0982986806455 0.150023873907637 -7.38403617238518 3.31858631897838e-13 1.39925226646765e-09 19.0011118376754 "HBA1" 1
6 -1.09658702362231 1.29590406790499 -5.10592234709044 3.96617216091831e-07 0.000236687933989735 6.11264241601074 "LGALS3" 1
7 -0.969551525699299 0.199005119263355 -8.86478517806791 3.64379633956484e-18 6.52348858672294e-14 29.6057721225375 "MTRNR2L12" 1
8 -0.879424246691504 1.63418753167842 -3.99530775198999 6.95326467482866e-05 0.0142580944793616 1.439590026199 "MT-ND4" 1
9 -0.859749581207409 4.10900822146571 -7.28572225337675 6.65099607626851e-13 1.98454637922392e-09 18.3570394331371 "TMSB10" 1
10 -0.859216513593246 0.777453566405879 -3.74739641753019 0.000189299895296043 0.0305318560854511 0.546424713371208 "PLIN2" 1
11 -1.19303273745659 1.30474517618111 -5.39676288588926 8.54357703156012e-08 1.09254042568586e-05 7.55313914121573 "SERPINE1" 2
12 -1.16151626147128 1.46870680137332 -7.74287056614848 2.45220226980974e-14 1.62599174949644e-11 21.9294025839215 "LGALS1" 2
13 -1.11939153314359 1.3870738603058 -5.99878158931966 2.80966747622208e-09 5.4087609491187e-07 10.7916860918017 "ADM" 2
14 -1.05851940918245 1.10683366947455 -7.01383360336745 4.3619856216968e-12 1.62692976219245e-09 16.9633310546646 "SLC2A1" 2
15 -1.02478683081493 0.777453566405879 -6.94454102568478 6.97509163323258e-12 2.49750131019526e-09 16.51421039205 "PLIN2" 2
16 -0.945013304866977 0.558856534339939 -6.25042863245163 6.13842200668665e-10 1.37006543443901e-07 12.2394164893865 "VGF" 2
17 -0.943658220004327 0.672711679074921 -6.04728301672171 2.10469380217506e-09 4.14069594948792e-07 11.0664393868094 "IGFBP3" 2
18 -0.917143233622907 3.89164201267547 -9.66801935361529 3.63216052350645e-21 3.2513284926168e-17 37.0654279430872 "FTL" 2
19 -0.899105526932147 0.253374849469827 -6.44367735526411 1.83924931992003e-10 4.51069596911347e-08 13.3883035235277 "HBB" 2
20 -0.892293967469591 3.10428069884349 -7.23102184608102 9.7581679054529e-13 4.15953523836484e-10 18.3969834409243 "VIM" 2
21 -1.06906031789961 1.3870738603058 -12.5367538167489 1.65164589169565e-33 2.95694163990273e-30 65.1219212985432 "ADM" 3
22 -0.921947493091754 1.30474517618111 -8.828036612895 4.94036717328287e-18 1.19523504734167e-15 30.2361966762469 "SERPINE1" 3
23 -0.91944959034079 2.94501593551943 -11.4409200279164 1.6442397178709e-28 1.83980147931517e-25 53.838286609963 "VEGFA" 3
24 -0.871874097657606 1.10683366947455 -12.5628704637704 1.24395015936951e-33 2.78380496289905e-30 65.3999827380615 "SLC2A1" 3
25 -0.846439847580625 1.2839446321244 -12.6075298269027 7.65349211679539e-34 1.95743527667125e-30 65.8764240822789 "NDRG1" 3
26 -0.817075600459232 2.88653112264646 -13.3775816808024 1.46288101160716e-37 1.30949793754015e-33 74.2774959520584 "DDIT3" 3
27 -0.742611956732358 1.27136586820787 -10.2372386662231 2.02864631778395e-23 9.55759342823316e-21 42.3577230771684 "HILPDA" 3
28 -0.665536792997288 3.10428069884349 -11.5869178355302 3.71056257826842e-29 5.11001552605688e-26 55.2972814844297 "VIM" 3
29 -0.661963876241487 0.672711679074921 -8.9558755677209 1.70566176079065e-18 4.30091021175141e-16 31.2741218581147 "IGFBP3" 3
30 -0.657345910392086 1.50171045110193 -10.5963198918735 6.82316346611316e-25 3.817346735432e-22 45.6779634173544 "ENO2" 3
31 -0.638051363721711 2.94501593551943 -6.95482589844369 6.50731994693513e-12 2.91251372524949e-08 16.5857389230295 "VEGFA" 4
32 -0.455535265755103 1.50171045110193 -6.46688564437982 1.58797625435815e-10 4.73825648029567e-07 13.527185025169 "ENO2" 4
33 -0.37750617399931 1.75359560637283 -5.37436083896084 9.64166910857947e-08 0.000118257528638125 7.42497173645609 "BNIP3" 4
34 -0.369305751123257 1.018475604542 -5.85590571315934 6.50257566561299e-09 1.29350680157188e-05 9.98566542261336 "STMN2" 4
35 -0.360963971561634 0.93854997639519 -5.01901159471989 6.18406834444746e-07 0.000373444633746849 5.6679468302364 "NRN1" 4
36 -0.318527672045266 0.818354309282377 -5.15516309746604 3.07456454790142e-07 0.000262113948100377 6.32773565113931 "OLFM1" 4
37 -0.318095761181322 1.2839446321244 -4.03267525912693 5.9502362619047e-05 0.0114545247093419 1.39269677030437 "NDRG1" 4
38 -0.313299316855154 0.730505590770433 -4.91924179426481 1.02120450820534e-06 0.000501810353887944 5.19509374886901 "SMIM3" 4
39 -0.308938707356759 2.31036929874415 -5.52212060928309 4.30762861590818e-08 6.69195357286397e-05 8.18884394387685 "PGK1" 4
40 -0.306513318926944 1.88942516110397 -5.51478455365157 4.48547410346688e-08 6.69195357286397e-05 8.15046029433581 "WSB1" 4
41 -0.850033717019074 1.92038828740924 -15.794720688015 3.76554120752995e-50 6.74144842384087e-46 102.960572222533 "ID3" 6
42 -0.767966105627123 2.165322369794 -13.2005701818468 1.07996110393775e-36 3.22242394063292e-33 72.4308726192258 "BCAN" 6
43 -0.740078799910757 1.3748580240295 -12.293714933848 2.26392535062028e-32 3.11777350401191e-29 62.6358755652377 "AC009041.2" 6
44 -0.733974666952721 1.72322440323378 -11.9245890349088 1.12456803310538e-30 1.25832134354285e-27 58.7933251944429 "PLP1" 6
45 -0.706657567248358 1.87942323429095 -11.6574097193316 1.7992935739429e-29 1.4642160388318e-26 56.0661959853572 "MBP" 6
46 -0.63148628383496 2.30505183821997 -14.0998665049688 3.49053074138859e-41 3.12454859315399e-37 82.614554495186 "S100B" 6
47 -0.62456435713879 1.15017670718912 -12.4291514734565 5.28733469340003e-33 8.6053775469037e-30 64.0671145938946 "OLIG1" 6
48 -0.60035333002668 1.28388329193606 -11.2207619692646 1.51108750580916e-27 9.32862055741429e-25 51.7097738216732 "COL20A1" 6
49 -0.561860165023439 1.54821261249208 -10.7526850682532 1.51412840639275e-25 6.16078201355668e-23 47.1820935066943 "AQP1" 6
50 -0.558111633543767 1.03477680805606 -11.1002856386878 5.01734921511909e-27 2.72198796964476e-24 50.5301607248022 "TUBB4A" 6
51 -0.83690461354043 1.10824952138093 -7.68705551329562 3.70298528533604e-14 3.01338843469868e-11 21.5196214256597 "CD74" 7
52 -0.788710223627805 1.72322440323378 -5.78611935882189 9.73364350695428e-09 1.76021636065659e-06 9.61620411479922 "PLP1" 7
53 -0.740263499996906 1.92038828740924 -5.93534233029808 4.08716217173281e-09 8.31505276824232e-07 10.4390658821367 "ID3" 7
54 -0.733733499298509 1.87942323429095 -5.47150774850958 5.68903235804171e-08 8.21376986338876e-06 7.94544178278413 "MBP" 7
55 -0.729537244413209 0.448265554451331 -8.21827025816071 6.61551900895203e-16 7.40235230107927e-13 25.3794362904251 "COL4A1" 7
56 -0.712870400786929 2.165322369794 -5.44408898205866 6.60800304526912e-08 9.46424628155625e-06 7.80397679691606 "BCAN" 7
57 -0.710891877244677 0.295710751708766 -9.82942473431346 8.54576020385491e-22 3.05989489859229e-18 38.4188840378426 "COL4A2" 7
58 -0.695174742489359 0.165835891287848 -12.0638390775788 2.60338681109332e-31 4.66084340790037e-27 59.5474707755436 "VWF" 7
59 -0.669946821482865 2.30505183821997 -6.62225674208594 5.86938136486804e-11 2.06038303088691e-08 14.4756109295336 "S100B" 7
60 -0.669198904219906 0.871714623513035 -6.40722607328348 2.31438969277362e-10 6.6829868822139e-08 13.1684375899159 "IGFBP7" 7
61 -1.49936712315557 0.231161328041495 -6.65389695598138 4.78047581065912e-11 2.95120201511139e-08 14.6356274059784 "HBA2" 8
62 -1.4045197262004 0.253374849469827 -5.74941247925997 1.20138199264094e-08 3.58472363570846e-06 9.4213500913254 "HBB" 8
63 -1.2895970632217 0.150023873907637 -7.60802701100094 6.608454178373e-14 8.45079679681513e-11 20.8803663362362 "HBA1" 8
64 -1.18012072976499 0.871714623513035 -5.16741655551767 2.88481936587444e-07 6.14844298895835e-05 6.441308770113 "IGFBP7" 8
65 -1.13473282568737 0.448265554451331 -5.79028177188147 9.50338260825601e-09 3.15072331177051e-06 9.641772695924 "COL4A1" 8
66 -1.11789710653011 1.10824952138093 -4.64217533031847 3.92456473949828e-06 0.000524339421874909 4.01010041317236 "CD74" 8
67 -1.02594597027149 0.295710751708766 -6.35891651494688 3.13281038619961e-10 1.51585687416572e-07 12.8583089352265 "COL4A2" 8
68 -0.943071736198366 0.117040354507537 -8.83685748913794 4.59271419008622e-18 2.05558405362784e-14 29.9969596086051 "CLDN5" 8
69 -0.769703923502791 0.128667233981338 -5.87611829633825 5.78095009982155e-09 2.04012142493352e-06 10.109445499381 "MMP9" 8
70 -0.689578240621307 0.878446242395347 -3.43177700151021 0.000625120157246661 0.0314368712786151 -0.637550310854394 "IFITM3" 8

## Sheet: 19-0142.deg
logFC "AveExpr" "t" "P.Value" "adj.P.Val" "B" "gene" "group"
1 -1.60833242365211 0.312257650879495 -14.7977888543517 2.36897838854893e-43 4.07251074775446e-39 86.1623507072484 "PLIN2" 1
2 -1.31997063844846 1.43132160571584 -8.09894320179957 2.43521698604675e-15 3.06426692249857e-12 24.1211155942595 "SPP1" 1
3 -1.14972722587006 0.47736397833939 -9.6822936351613 6.67815267133307e-21 1.91340204288145e-17 36.412682539189 "RGS1" 1
4 -1.10758835012787 2.99671956243748 -10.1181211977019 1.45528521026605e-22 5.00356160993673e-19 40.0910788148166 "FTL" 1
5 -1.0141177358572 1.97104529560564 -3.89072328799463 0.00010940368935821 0.0053735966393057 0.891620513638295 "VEGFA" 1
6 -0.993076567515159 0.363361951687879 -8.37157625779632 3.04959595268634e-16 4.76596400205735e-13 26.1122212358583 "SNHG12" 1
7 -0.967224507855045 0.705996778951595 -6.27174004396167 6.22165107114604e-10 1.78260672606786e-07 12.2336960604643 "ADM" 1
8 -0.957880613376397 3.10159923972956 -8.41131257054098 2.24260065284111e-16 3.85525478229916e-13 26.4069169529476 "GAPDH" 1
9 -0.943045577371727 0.21275852419901 -10.9625229253104 6.22965993607825e-26 3.56980279870404e-22 47.5524157336682 "GPNMB" 1
10 -0.924662570667277 0.448361119472468 -7.69009085329515 4.94880029756708e-14 4.25374129577378e-11 21.2377115445711 "NUPR1" 1
11 -1.53901702524029 0.952987260940802 -4.6597742695019 3.78443093911496e-06 0.000580876359592189 4.04519131425809 "HSPA1A" 2
12 -1.51518791251079 0.363361951687879 -6.478711643572 1.73523562122118e-10 8.28623210122591e-08 13.4263559593968 "SNHG12" 2
13 -1.47374573834492 0.850102971541928 -5.35112736603917 1.18277312557531e-07 2.990154823789e-05 7.27992097855996 "DNAJB1" 2
14 -1.45095290408498 0.312257650879495 -6.18689529626942 1.03947435689538e-09 3.80204333391245e-07 11.7347160309575 "PLIN2" 2
15 -1.31156865849813 0.47736397833939 -5.47435416012985 6.1075121216536e-08 1.72121706366143e-05 7.89977117877885 "RGS1" 2
16 -1.30367556770334 0.705996778951595 -4.30621850203366 1.89586543092856e-05 0.00252649787775914 2.55299223534534 "ADM" 2
17 -1.19608606330174 0.608905352273207 -5.24212709870265 2.09941380278776e-07 4.58445102056983e-05 6.74245403380408 "RAB13" 2
18 -1.17646566819155 0.16642427918465 -7.55200353355104 1.32985652332279e-13 1.08864588059248e-10 20.2304813058304 "HK2" 2
19 -1.10684085095035 2.99671956243748 -4.96664894983755 8.55276472664578e-07 0.000172977151077374 5.42973784589302 "FTL" 2
20 -1.09487803457129 0.225725005022808 -6.15820042313536 1.23485951272374e-09 4.42259789234037e-07 11.5721270925687 "RGCC" 2
21 -1.38795975779577 1.97104529560564 -9.38344117292651 8.56114773922901e-20 1.47174690785086e-16 34.05947543267 "VEGFA" 3
22 -0.887228651664173 0.705996778951595 -10.0531561527208 2.59446091282818e-22 1.48671258508097e-18 39.6599237622176 "ADM" 3
23 -0.840581554730351 0.836852401698535 -9.5945754159378 1.4208090664723e-20 4.07085477695423e-17 35.7933891995246 "NDRG1" 3
24 -0.758743452848392 0.727977225757827 -9.44190329843248 5.22232466535071e-20 1.12221229152555e-16 34.5366185486654 "AKAP12" 3
25 -0.736254463549208 0.46124156084124 -9.41387533627994 6.62073115733113e-20 1.26463321472977e-16 34.3075809793704 "HILPDA" 3
26 -0.717052314002322 1.23059983814759 -8.58513943481227 5.76681870870115e-17 7.62595234009858e-14 27.7778133548633 "PGK1" 3
27 -0.711509982440015 0.785089380097265 -8.12404335616963 2.01587783455058e-15 1.57522526607995e-12 24.3547502973967 "ENO2" 3
28 -0.675810840846771 0.952987260940802 -6.75922994984554 2.9077674900395e-11 9.61296748485942e-09 15.1592829267748 "HSPA1A" 3
29 -0.674716190293758 1.43132160571584 -6.86844568722656 1.42579715177692e-11 5.10643309087439e-09 15.8416449072968 "SPP1" 3
30 -0.661166832561232 3.10159923972956 -9.92189078537397 8.27548451085066e-22 3.55659635565084e-18 38.5393063222497 "GAPDH" 3
31 -0.835077268873614 1.97104529560564 -4.69246429146991 3.24259332429725e-06 0.00146693215363142 4.21214914950022 "VEGFA" 4
32 -0.806495494451956 1.3797613311475 -6.88765152284222 1.25661685233372e-11 1.08012501542345e-07 15.8298993278136 "CHI3L1" 4
33 -0.63477166885569 2.45010740694779 -7.10607740082941 2.92658872648178e-12 5.03109867969482e-08 17.199219467996 "MT1X" 4
34 -0.579329901018504 0.705996778951595 -5.43999071581101 7.35316390592387e-08 9.72371082359517e-05 7.71745437621263 "ADM" 4
35 -0.563871192728262 0.785089380097265 -5.45603705900078 6.74352548429775e-08 9.66066221671355e-05 7.79792441319926 "ENO2" 4
36 -0.56319784083273 0.836852401698535 -5.3539779910821 1.16499725660844e-07 0.000125171673989724 7.28981916103383 "NDRG1" 4
37 -0.548017627302613 1.23059983814759 -5.53604431347144 4.36571435113517e-08 8.3825726411786e-05 8.20238383875054 "PGK1" 4
38 -0.538862336636431 0.46124156084124 -5.76879304093144 1.19486749662234e-08 4.10819342688692e-05 9.40947313275387 "HILPDA" 4
39 -0.490390697081546 1.02879878712266 -4.88621105529019 1.27305940386734e-06 0.000875406568475335 5.07451727668829 "MEG3" 4
40 -0.470096590290323 0.363361951687879 -5.63207660706181 2.57206943176398e-08 7.36940760024244e-05 8.69494847891891 "SNHG12" 4
41 -0.470459455904749 1.23954809423846 -5.81809687911866 9.02744546414792e-09 3.87977037435417e-05 9.69470965190695 "EFEMP1" 5
42 -0.41803614359948 0.842321948507674 -5.04047317101981 5.90777568755307e-07 0.00063475357402953 5.77830953485887 "MIR100HG" 5
43 -0.416899030192717 1.0027428797921 -5.61148412998247 2.88296602437536e-08 9.91221378500735e-05 8.60409110850796 "RASD1" 5
44 -0.408031891524309 0.721798122686599 -5.21877338544949 2.37090049202346e-07 0.00032834636460526 6.63068949111093 "BCL6" 5
45 -0.391320061675523 2.45010740694779 -4.84218848820491 1.57890121979165e-06 0.00129251861283039 4.86273583686933 "MT1X" 5
46 -0.375503507477645 1.1609482487281 -4.6765295292701 3.49667264572824e-06 0.0022263444241746 4.12412975234971 "AHCYL1" 5
47 -0.340610038267129 0.785089380097265 -3.66852877382777 0.00026231552954481 0.0281841641775302 0.155821215121649 "ENO2" 5
48 -0.325634879884213 0.417837657905697 -4.85251827332308 1.50134204485486e-06 0.001290478554655 4.90958786279787 "ACAD11" 5
49 -0.318250062092322 0.279908547010711 -5.46626642952529 6.38080965960407e-08 0.000182820831430423 7.85907389038514 "AC097534.2" 5
50 -0.307446724652214 0.46124156084124 -3.65468074204406 0.000276606775354937 0.0293527597230045 0.107687403205 "HILPDA" 5
51 -0.653246276323323 2.8264282004337 -12.7364802933552 1.35620802506841e-33 2.59050801766122e-30 65.3858752175201 "COL16A1" 6
52 -0.573145187820978 2.6466491703074 -12.5672469230592 7.85137450682622e-33 1.038253685745e-29 63.6605974154175 "CD99" 6
53 -0.554858606527103 2.27122999822268 -10.9488429423646 7.08824119889561e-26 3.58393983677101e-23 47.935195371486 "PTN" 6
54 -0.530611356615476 2.57133498175131 -13.1602142735569 1.56918221700156e-35 3.37197643655923e-32 69.7678766248528 "ADGRB2" 6
55 -0.469728797366669 1.50419241185335 -10.2976752580992 2.90291958981381e-23 1.18819263496403e-20 42.0361170275203 "SNRNP70" 6
56 -0.450756824890204 2.21735890565972 -11.5450194817289 2.3023414929701e-28 1.46590935576478e-25 53.5584357558034 "HNRNPA2B1" 6
57 -0.430384218767014 1.42052059621642 -8.86418662108633 6.22827147043614e-18 1.57456198306276e-15 30.0163127228813 "CCNL2" 6
58 -0.420518655181602 1.39283029326062 -8.513497340722 1.01198825122682e-16 2.28909079300529e-14 27.2918761082699 "S100B" 6
59 -0.416585961797788 0.972808435797537 -9.56499791688641 1.83056597011592e-20 5.93759614948355e-18 35.7201089500065 "SRSF6" 6
60 -0.413717593591595 0.840434844999725 -9.26486706306912 2.31642023642329e-19 6.42283552973432e-17 33.2358713118751 "RASSF4" 6
61 -0.72145784327117 1.68633137741266 -7.84455685598488 1.60985539383666e-14 5.53500481508922e-11 22.2842312591021 "BCAN" 7
62 -0.62735221179941 0.63949429723026 -8.95850250389687 2.89903286040412e-18 4.98372739032073e-14 30.5301345726191 "METTL7B" 7
63 -0.587136555786774 3.26236679309157 -7.38835970506409 4.21020300435895e-13 9.04719998099185e-10 19.1698776278669 "CST3" 7
64 -0.54414959095208 2.8264282004337 -5.91958784741084 5.03667696206906e-09 2.70579730171654e-06 10.2500841650077 "COL16A1" 7
65 -0.525785045964347 1.619601407859 -6.24677846248889 7.24025294497824e-10 7.32159931630123e-07 12.0861680635921 "AGT" 7
66 -0.49541678100476 1.97845153221384 -6.11648221162173 1.58431963156716e-09 1.14747823252999e-06 11.3443772528178 "DBI" 7
67 -0.489208207147178 1.46132041529929 -6.49026221257543 1.61421580994696e-10 2.05710378923107e-07 13.5096116412893 "HTRA1" 7
68 -0.474319235996807 0.588540437835989 -6.73687446341621 3.36046603416275e-11 5.25179741757198e-08 15.0002697427627 "GPR37L1" 7
69 -0.470994867028047 0.663524113686264 -6.48433337372634 1.6752633965002e-10 2.05710378923107e-07 13.4743779183809 "MMP2" 7
70 -0.456515595121498 2.27122999822268 -5.12280403265087 3.88877465848506e-07 8.46226900683755e-05 6.15554727816855 "PTN" 7
71 -2.34508682132188 0.490897974782258 -30.3895472964436 2.43470723416426e-130 4.18550520625178e-126 285.616680281472 "HBA2" 8
72 -2.17727042990073 0.421068745843995 -28.3751325712095 9.10960575594058e-119 3.91508081375936e-115 259.331503402037 "HBB" 8
73 -1.77966573229028 1.54102979304446 -23.3768824690655 6.02278037998116e-90 1.03537617512256e-86 193.785058462941 "MT-ND3" 8
74 -1.76511343926238 0.333766038488966 -26.2866684315503 1.03629616120002e-106 3.56299346143792e-103 231.926216152844 "HBA1" 8
75 -1.64765318476971 1.84792027554687 -24.4398405693552 4.69670491608129e-96 1.15344363160505e-92 207.685554129406 "MT-CO3" 8
76 -1.60933314666925 0.517154551050127 -30.0899058248824 1.26599760501982e-128 1.08818824139479e-124 281.720760422935 "COL1A2" 8
77 -1.54755436190909 0.466087119787236 -28.5896738835926 5.28896611519282e-120 3.03075388287599e-116 262.140144506051 "COL1A1" 8
78 -1.50183179299967 1.92057237003449 -19.7884390279307 1.14492642051127e-69 9.84121504750464e-67 147.610408617523 "MT-CO1" 8
79 -1.45771695549606 1.52856794979453 -21.130188873872 3.62353632767623e-77 3.89326331306763e-74 164.690332235 "MT-ATP6" 8
80 -1.40333008370711 1.17754379191585 -22.0871248255317 1.39176429603532e-82 2.17507454664938e-79 177.021657585959 "MT-ND1" 8
