# Supplementary material for: Spatial transcriptomics reveals segregation of tumor cell states in glioblastoma and marked immunosuppression within the perinecrotic niche
Source: Acta Neuropathol Commun. 2024 Apr 22;12:64. doi: 10.1186/s40478-024-01769-0 (PMC11036705; doi:10.1186/s40478-024-01769-0)
Supplement: Supplementary file 22 — Additional file 22: Table S5. GO enrichment analysis results for perivascular and perinecrotic niches for samples 18-0282 and 19-0142, cell type adjusted. [file 40478_2024_1769_MOESM22_ESM.xlsx]

## Sheet: 18-0282.down.palisade
Analysis Type: PANTHER Overrepresentation Test (Released 20230705)
Annotation Version and Release Date: GO Ontology database DOI: 10.5281/zenodo.7942786 Released 2023-05-10
Analyzed List: upload_1 (Homo sapiens)
Reference List: Homo sapiens (all genes in database)
Test Type: FISHER
Correction: FDR
GO biological process complete Homo sapiens - REFLIST (20589) upload_1 (102) upload_1 (expected) upload_1 (over/under) upload_1 (fold Enrichment) upload_1 (raw P-value) upload_1 (FDR)
seminal vesicle development (GO:0061107) 2 2 .01 + > 100 1.43E-04 1.94E-02
nitric oxide transport (GO:0030185) 4 3 .02 + > 100 4.01E-06 9.44E-04
electron transport coupled proton transport (GO:0015990) 4 2 .02 + > 100 3.56E-04 4.16E-02
energy coupled proton transmembrane transport	against electrochemical gradient (GO:0015988) 4 2 .02 + > 100 3.56E-04 4.13E-02
positive regulation of chemokine (C-X-C motif) ligand 2 production (GO:2000343) 10 3 .05 + 60.56 3.21E-05 5.80E-03
DNA topological change (GO:0006265) 10 3 .05 + 60.56 3.21E-05 5.73E-03
carbon dioxide transport (GO:0015670) 15 4 .07 + 53.83 2.04E-06 5.86E-04
gas transport (GO:0015669) 22 4 .11 + 36.70 7.66E-06 1.72E-03
regulation of chemokine (C-X-C motif) ligand 2 production (GO:2000341) 17 3 .08 + 35.62 1.25E-04 1.71E-02
central nervous system myelination (GO:0022010) 25 4 .12 + 32.30 1.20E-05 2.63E-03
axon ensheathment in central nervous system (GO:0032291) 25 4 .12 + 32.30 1.20E-05 2.59E-03
proton motive force-driven mitochondrial ATP synthesis (GO:0042776) 64 9 .32 + 28.39 8.97E-11 1.16E-07
mitochondrial electron transport	cytochrome c to oxygen (GO:0006123) 23 3 .11 + 26.33 2.78E-04 3.41E-02
mitochondrial electron transport	NADH to ubiquinone (GO:0006120) 46 6 .23 + 26.33 2.10E-07 8.14E-05
proton motive force-driven ATP synthesis (GO:0015986) 73 9 .36 + 24.89 2.61E-10 2.90E-07
aerobic electron transport chain (GO:0019646) 87 10 .43 + 23.20 4.76E-11 8.21E-08
oligodendrocyte differentiation (GO:0048709) 79 9 .39 + 23.00 4.97E-10 4.29E-07
purine ribonucleoside triphosphate biosynthetic process (GO:0009206) 97 11 .48 + 22.89 5.58E-12 2.17E-08
purine nucleoside triphosphate biosynthetic process (GO:0009145) 98 11 .49 + 22.66 6.19E-12 1.92E-08
oligodendrocyte development (GO:0014003) 45 5 .22 + 22.43 4.69E-06 1.09E-03
oxidative phosphorylation (GO:0006119) 119 13 .59 + 22.05 9.17E-14 1.42E-09
mitochondrial ATP synthesis coupled electron transport (GO:0042775) 92 10 .46 + 21.94 7.90E-11 1.23E-07
ATP synthesis coupled electron transport (GO:0042773) 92 10 .46 + 21.94 7.90E-11 1.12E-07
positive regulation of neuroblast proliferation (GO:0002052) 37 4 .18 + 21.82 4.90E-05 8.09E-03
ribonucleoside triphosphate biosynthetic process (GO:0009201) 103 11 .51 + 21.56 1.02E-11 2.63E-08
substantia nigra development (GO:0021762) 47 5 .23 + 21.47 5.70E-06 1.30E-03
ATP biosynthetic process (GO:0006754) 86 9 .43 + 21.12 9.93E-10 7.71E-07
NADH dehydrogenase complex assembly (GO:0010257) 62 6 .31 + 19.53 1.06E-06 3.42E-04
mitochondrial respiratory chain complex I assembly (GO:0032981) 62 6 .31 + 19.53 1.06E-06 3.35E-04
nucleoside triphosphate biosynthetic process (GO:0009142) 114 11 .56 + 19.48 2.80E-11 5.44E-08
regulation of fatty acid biosynthetic process (GO:0042304) 45 4 .22 + 17.94 9.95E-05 1.53E-02
respiratory electron transport chain (GO:0022904) 115 10 .57 + 17.55 5.99E-10 4.90E-07
regulation of myelination (GO:0031641) 47 4 .23 + 17.18 1.16E-04 1.64E-02
aerobic respiration (GO:0009060) 161 13 .80 + 16.30 3.27E-12 2.54E-08
purine ribonucleoside triphosphate metabolic process (GO:0009205) 143 11 .71 + 15.53 2.70E-10 2.79E-07
ATP metabolic process (GO:0046034) 118 9 .58 + 15.40 1.32E-08 7.30E-06
positive regulation of gliogenesis (GO:0014015) 66 5 .33 + 15.29 2.65E-05 4.85E-03
regulation of neuroblast proliferation (GO:1902692) 53 4 .26 + 15.23 1.80E-04 2.35E-02
purine nucleoside triphosphate metabolic process (GO:0009144) 148 11 .73 + 15.00 3.80E-10 3.69E-07
ribonucleoside triphosphate metabolic process (GO:0009199) 150 11 .74 + 14.80 4.35E-10 3.97E-07
neural nucleus development (GO:0048857) 69 5 .34 + 14.63 3.24E-05 5.73E-03
positive regulation of DNA binding (GO:0043388) 58 4 .29 + 13.92 2.49E-04 3.10E-02
regulation of gliogenesis (GO:0014013) 102 7 .51 + 13.85 1.13E-06 3.52E-04
proton transmembrane transport (GO:1902600) 146 10 .72 + 13.83 5.22E-09 3.38E-06
ensheathment of neurons (GO:0007272) 117 8 .58 + 13.80 1.93E-07 7.89E-05
axon ensheathment (GO:0008366) 117 8 .58 + 13.80 1.93E-07 7.69E-05
glial cell differentiation (GO:0010001) 206 14 1.02 + 13.72 4.06E-12 2.10E-08
cellular respiration (GO:0045333) 193 13 .96 + 13.60 2.78E-11 6.16E-08
nucleoside triphosphate metabolic process (GO:0009141) 167 11 .83 + 13.30 1.27E-09 8.94E-07
one-carbon compound transport (GO:0019755) 61 4 .30 + 13.24 2.99E-04 3.60E-02
positive regulation of neural precursor cell proliferation (GO:2000179) 64 4 .32 + 12.62 3.56E-04 4.19E-02
glial cell development (GO:0021782) 114 7 .56 + 12.39 2.29E-06 6.35E-04
myelination (GO:0042552) 115 7 .57 + 12.29 2.42E-06 6.27E-04
astrocyte differentiation (GO:0048708) 66 4 .33 + 12.23 3.98E-04 4.54E-02
electron transport chain (GO:0022900) 168 10 .83 + 12.02 1.85E-08 9.29E-06
regulation of neural precursor cell proliferation (GO:2000177) 101 6 .50 + 11.99 1.50E-05 3.10E-03
mitochondrial respiratory chain complex assembly (GO:0033108) 102 6 .51 + 11.87 1.58E-05 3.22E-03
purine ribonucleotide biosynthetic process (GO:0009152) 195 11 .97 + 11.39 5.89E-09 3.66E-06
midbrain development (GO:0030901) 89 5 .44 + 11.34 1.02E-04 1.54E-02
gliogenesis (GO:0042063) 266 14 1.32 + 10.62 1.02E-10 1.22E-07
ribonucleotide biosynthetic process (GO:0009260) 210 11 1.04 + 10.57 1.22E-08 7.31E-06
ribose phosphate biosynthetic process (GO:0046390) 217 11 1.08 + 10.23 1.69E-08 8.74E-06
response to hydrogen peroxide (GO:0042542) 100 5 .50 + 10.09 1.72E-04 2.27E-02
energy derivation by oxidation of organic compounds (GO:0015980) 264 13 1.31 + 9.94 1.08E-09 8.01E-07
purine nucleotide biosynthetic process (GO:0006164) 231 11 1.14 + 9.61 3.12E-08 1.51E-05
negative regulation of protein catabolic process (GO:0042177) 110 5 .54 + 9.18 2.64E-04 3.25E-02
purine-containing compound biosynthetic process (GO:0072522) 242 11 1.20 + 9.18 4.91E-08 2.31E-05
nucleotide biosynthetic process (GO:0009165) 267 12 1.32 + 9.07 1.31E-08 7.54E-06
nucleoside phosphate biosynthetic process (GO:1901293) 269 12 1.33 + 9.00 1.42E-08 7.60E-06
regulation of DNA binding (GO:0051101) 123 5 .61 + 8.21 4.32E-04 4.83E-02
negative regulation of protein-containing complex assembly (GO:0031333) 149 6 .74 + 8.13 1.19E-04 1.67E-02
positive regulation of neurogenesis (GO:0050769) 240 9 1.19 + 7.57 3.96E-06 9.47E-04
monocarboxylic acid biosynthetic process (GO:0072330) 170 6 .84 + 7.12 2.38E-04 2.99E-02
generation of precursor metabolites and energy (GO:0006091) 372 13 1.84 + 7.05 5.49E-08 2.51E-05
purine ribonucleotide metabolic process (GO:0009150) 342 11 1.69 + 6.49 1.36E-06 4.14E-04
positive regulation of nervous system development (GO:0051962) 289 9 1.43 + 6.29 1.68E-05 3.30E-03
regulation of neurogenesis (GO:0050767) 386 12 1.91 + 6.28 6.18E-07 2.23E-04
ribonucleotide metabolic process (GO:0009259) 363 11 1.80 + 6.12 2.38E-06 6.49E-04
ribose phosphate metabolic process (GO:0019693) 372 11 1.84 + 5.97 2.99E-06 7.62E-04
nucleotide metabolic process (GO:0009117) 482 14 2.39 + 5.86 1.49E-07 6.43E-05
nucleoside phosphate metabolic process (GO:0006753) 491 14 2.43 + 5.76 1.85E-07 7.78E-05
purine nucleotide metabolic process (GO:0006163) 422 12 2.09 + 5.74 1.53E-06 4.57E-04
regulation of nervous system development (GO:0051960) 466 13 2.31 + 5.63 6.69E-07 2.31E-04
positive regulation of cell development (GO:0010720) 441 12 2.18 + 5.49 2.39E-06 6.39E-04
negative regulation of catabolic process (GO:0009895) 339 9 1.68 + 5.36 5.63E-05 9.11E-03
purine-containing compound metabolic process (GO:0072521) 454 12 2.25 + 5.34 3.19E-06 7.87E-04
organophosphate biosynthetic process (GO:0090407) 547 14 2.71 + 5.17 6.57E-07 2.32E-04
nucleobase-containing small molecule metabolic process (GO:0055086) 562 14 2.78 + 5.03 8.98E-07 3.03E-04
response to oxidative stress (GO:0006979) 367 9 1.82 + 4.95 1.02E-04 1.55E-02
carbohydrate derivative biosynthetic process (GO:1901137) 601 12 2.98 + 4.03 4.88E-05 8.16E-03
negative regulation of cellular component organization (GO:0051129) 709 14 3.51 + 3.99 1.23E-05 2.63E-03
central nervous system development (GO:0007417) 1069 21 5.30 + 3.97 6.47E-08 2.87E-05
organophosphate metabolic process (GO:0019637) 902 17 4.47 + 3.80 2.41E-06 6.34E-04
inorganic cation transmembrane transport (GO:0098662) 637 12 3.16 + 3.80 8.42E-05 1.33E-02
monoatomic cation transmembrane transport (GO:0098655) 656 12 3.25 + 3.69 1.11E-04 1.59E-02
regulation of cell development (GO:0060284) 829 15 4.11 + 3.65 1.62E-05 3.27E-03
positive regulation of cell differentiation (GO:0045597) 857 15 4.25 + 3.53 2.37E-05 4.38E-03
positive regulation of cell population proliferation (GO:0008284) 950 16 4.71 + 3.40 1.96E-05 3.75E-03
neurogenesis (GO:0022008) 1321 22 6.54 + 3.36 4.95E-07 1.83E-04
nucleobase-containing compound biosynthetic process (GO:0034654) 1035 17 5.13 + 3.32 1.43E-05 3.01E-03
inorganic ion transmembrane transport (GO:0098660) 735 12 3.64 + 3.30 3.10E-04 3.70E-02
negative regulation of multicellular organismal process (GO:0051241) 1125 18 5.57 + 3.23 1.10E-05 2.44E-03
monoatomic ion transmembrane transport (GO:0034220) 822 13 4.07 + 3.19 2.33E-04 2.94E-02
heterocycle biosynthetic process (GO:0018130) 1106 17 5.48 + 3.10 3.30E-05 5.76E-03
aromatic compound biosynthetic process (GO:0019438) 1116 17 5.53 + 3.07 3.69E-05 6.30E-03
neuron differentiation (GO:0030182) 1081 16 5.36 + 2.99 8.96E-05 1.39E-02
nervous system development (GO:0007399) 2233 33 11.06 + 2.98 5.13E-09 3.47E-06
generation of neurons (GO:0048699) 1151 17 5.70 + 2.98 5.39E-05 8.82E-03
transmembrane transport (GO:0055085) 1250 18 6.19 + 2.91 4.38E-05 7.39E-03
small molecule metabolic process (GO:0044281) 1676 24 8.30 + 2.89 1.95E-06 5.72E-04
regulation of multicellular organismal development (GO:2000026) 1401 20 6.94 + 2.88 1.74E-05 3.37E-03
organic cyclic compound biosynthetic process (GO:1901362) 1239 17 6.14 + 2.77 1.31E-04 1.79E-02
positive regulation of developmental process (GO:0051094) 1319 18 6.53 + 2.75 8.66E-05 1.36E-02
response to abiotic stimulus (GO:0009628) 1118 15 5.54 + 2.71 4.30E-04 4.84E-02
regulation of cell population proliferation (GO:0042127) 1674 22 8.29 + 2.65 2.18E-05 4.13E-03
regulation of apoptotic process (GO:0042981) 1471 19 7.29 + 2.61 1.10E-04 1.60E-02
regulation of programmed cell death (GO:0043067) 1521 19 7.54 + 2.52 1.69E-04 2.25E-02
regulation of cell differentiation (GO:0045595) 1558 19 7.72 + 2.46 2.30E-04 2.92E-02
phosphate-containing compound metabolic process (GO:0006796) 1817 21 9.00 + 2.33 2.86E-04 3.47E-02
phosphorus metabolic process (GO:0006793) 1843 21 9.13 + 2.30 3.22E-04 3.81E-02
cellular biosynthetic process (GO:0044249) 2228 25 11.04 + 2.26 8.14E-05 1.30E-02
regulation of developmental process (GO:0050793) 2462 26 12.20 + 2.13 1.69E-04 2.26E-02
system development (GO:0048731) 3553 36 17.60 + 2.05 1.65E-05 3.28E-03
organic substance biosynthetic process (GO:1901576) 2585 26 12.81 + 2.03 4.28E-04 4.85E-02
regulation of multicellular organismal process (GO:0051239) 2983 30 14.78 + 2.03 1.04E-04 1.56E-02
multicellular organism development (GO:0007275) 3966 38 19.65 + 1.93 2.33E-05 4.36E-03
cell differentiation (GO:0030154) 3590 34 17.79 + 1.91 1.12E-04 1.59E-02
cellular developmental process (GO:0048869) 3614 34 17.90 + 1.90 1.20E-04 1.67E-02
anatomical structure development (GO:0048856) 5201 48 25.77 + 1.86 3.01E-06 7.55E-04
cellular component organization (GO:0016043) 5560 51 27.54 + 1.85 9.23E-07 3.05E-04
developmental process (GO:0032502) 5702 51 28.25 + 1.81 2.09E-06 5.91E-04
cellular component organization or biogenesis (GO:0071840) 5774 51 28.60 + 1.78 3.82E-06 9.28E-04
cellular metabolic process (GO:0044237) 5828 49 28.87 + 1.70 3.46E-05 5.97E-03
positive regulation of cellular process (GO:0048522) 5511 45 27.30 + 1.65 1.83E-04 2.36E-02
negative regulation of biological process (GO:0048519) 5320 43 26.36 + 1.63 3.82E-04 4.39E-02
positive regulation of biological process (GO:0048518) 6219 49 30.81 + 1.59 2.01E-04 2.58E-02
cellular process (GO:0009987) 14672 94 72.69 + 1.29 4.07E-07 1.54E-04
biological_process (GO:0008150) 17812 100 88.24 + 1.13 1.07E-04 1.57E-02
Unclassified (UNCLASSIFIED) 2777 2 13.76 - .15 1.07E-04 1.58E-02

## Sheet: 18-0282.up.palisade
Analysis Type: PANTHER Overrepresentation Test (Released 20230705)
Annotation Version and Release Date: GO Ontology database DOI: 10.5281/zenodo.7942786 Released 2023-05-10
Analyzed List: upload_1 (Homo sapiens)
Reference List: Homo sapiens (all genes in database)
Test Type: FISHER
Correction: FDR
GO biological process complete Homo sapiens - REFLIST (20589) upload_1 (95) upload_1 (expected) upload_1 (over/under) upload_1 (fold Enrichment) upload_1 (raw P-value) upload_1 (FDR)
positive regulation of endothelial cell chemotaxis by VEGF-activated vascular endothelial growth factor receptor signaling pathway (GO:0038033) 5 2 .02 + 86.69 4.32E-04 4.27E-02
positive regulation of histone deacetylase activity (GO:1901727) 5 2 .02 + 86.69 4.32E-04 4.24E-02
glucose import across plasma membrane (GO:0098708) 5 2 .02 + 86.69 4.32E-04 4.22E-02
NADH regeneration (GO:0006735) 18 4 .08 + 48.16 2.87E-06 1.17E-03
glucose catabolic process to pyruvate (GO:0061718) 18 4 .08 + 48.16 2.87E-06 1.14E-03
canonical glycolysis (GO:0061621) 18 4 .08 + 48.16 2.87E-06 1.11E-03
glycolytic process through glucose-6-phosphate (GO:0061620) 20 4 .09 + 43.35 4.14E-06 1.49E-03
glycolytic process through fructose-6-phosphate (GO:0061615) 20 4 .09 + 43.35 4.14E-06 1.46E-03
detoxification of copper ion (GO:0010273) 17 3 .08 + 38.25 1.01E-04 1.64E-02
stress response to copper ion (GO:1990169) 17 3 .08 + 38.25 1.01E-04 1.62E-02
glucose catabolic process (GO:0006007) 24 4 .11 + 36.12 7.86E-06 2.44E-03
glycolytic process (GO:0006096) 45 7 .21 + 33.71 3.89E-09 4.65E-06
detoxification of inorganic compound (GO:0061687) 22 3 .10 + 29.55 2.01E-04 2.49E-02
hyperosmotic response (GO:0006972) 23 3 .11 + 28.27 2.26E-04 2.74E-02
regulation of insulin-like growth factor receptor signaling pathway (GO:0043567) 23 3 .11 + 28.27 2.26E-04 2.72E-02
stress response to metal ion (GO:0097501) 23 3 .11 + 28.27 2.26E-04 2.70E-02
cellular response to zinc ion (GO:0071294) 25 3 .12 + 26.01 2.83E-04 3.09E-02
protein hydroxylation (GO:0018126) 26 3 .12 + 25.01 3.14E-04 3.32E-02
pyruvate metabolic process (GO:0006090) 71 8 .33 + 24.42 2.93E-09 3.79E-06
negative regulation of smooth muscle cell migration (GO:0014912) 27 3 .12 + 24.08 3.48E-04 3.54E-02
cellular response to copper ion (GO:0071280) 28 3 .13 + 23.22 3.84E-04 3.85E-02
hexose catabolic process (GO:0019320) 41 4 .19 + 21.14 5.39E-05 1.10E-02
response to copper ion (GO:0046688) 43 4 .20 + 20.16 6.40E-05 1.18E-02
cellular response to hypoxia (GO:0071456) 125 11 .58 + 19.07 3.22E-11 8.33E-08
cellular response to decreased oxygen levels (GO:0036294) 134 11 .62 + 17.79 6.46E-11 1.43E-07
gluconeogenesis (GO:0006094) 49 4 .23 + 17.69 1.03E-04 1.63E-02
monosaccharide catabolic process (GO:0046365) 49 4 .23 + 17.69 1.03E-04 1.61E-02
hexose biosynthetic process (GO:0019319) 52 4 .24 + 16.67 1.28E-04 1.89E-02
cellular response to oxygen levels (GO:0071453) 150 11 .69 + 15.89 2.00E-10 3.46E-07
response to zinc ion (GO:0010043) 55 4 .25 + 15.76 1.57E-04 2.23E-02
response to hypoxia (GO:0001666) 272 19 1.26 + 15.14 6.28E-17 9.75E-13
response to decreased oxygen levels (GO:0036293) 286 19 1.32 + 14.40 1.50E-16 1.17E-12
monosaccharide biosynthetic process (GO:0046364) 61 4 .28 + 14.21 2.28E-04 2.70E-02
response to cadmium ion (GO:0046686) 62 4 .29 + 13.98 2.42E-04 2.85E-02
release of sequestered calcium ion into cytosol (GO:0051209) 63 4 .29 + 13.76 2.56E-04 2.95E-02
carbohydrate catabolic process (GO:0016052) 112 7 .52 + 13.55 1.27E-06 6.36E-04
negative regulation of sequestering of calcium ion (GO:0051283) 64 4 .30 + 13.55 2.72E-04 2.99E-02
response to oxygen levels (GO:0070482) 314 19 1.45 + 13.11 7.57E-16 3.92E-12
glucose metabolic process (GO:0006006) 120 7 .55 + 12.64 1.97E-06 8.98E-04
vascular transport (GO:0010232) 86 5 .40 + 12.60 6.26E-05 1.19E-02
transport across blood-brain barrier (GO:0150104) 86 5 .40 + 12.60 6.26E-05 1.17E-02
monosaccharide metabolic process (GO:0005996) 192 9 .89 + 10.16 3.69E-07 2.61E-04
regulation of sequestering of calcium ion (GO:0051282) 138 6 .64 + 9.42 5.36E-05 1.11E-02
hexose metabolic process (GO:0019318) 162 7 .75 + 9.36 1.30E-05 3.66E-03
intrinsic apoptotic signaling pathway (GO:0097193) 166 7 .77 + 9.14 1.51E-05 3.97E-03
negative regulation of endopeptidase activity (GO:0010951) 144 6 .66 + 9.03 6.72E-05 1.17E-02
regulation of cold-induced thermogenesis (GO:0120161) 150 6 .69 + 8.67 8.36E-05 1.41E-02
mammary gland development (GO:0030879) 129 5 .60 + 8.40 3.85E-04 3.83E-02
negative regulation of DNA-binding transcription factor activity (GO:0043433) 176 6 .81 + 7.39 1.94E-04 2.53E-02
cellular response to chemical stress (GO:0062197) 270 8 1.25 + 6.42 4.26E-05 9.45E-03
striated muscle cell differentiation (GO:0051146) 208 6 .96 + 6.25 4.62E-04 4.49E-02
apoptotic signaling pathway (GO:0097190) 314 9 1.45 + 6.21 1.79E-05 4.55E-03
regulation of angiogenesis (GO:0045765) 287 8 1.32 + 6.04 6.47E-05 1.17E-02
regulation of vasculature development (GO:1901342) 291 8 1.34 + 5.96 7.10E-05 1.23E-02
response to metal ion (GO:0010038) 372 10 1.72 + 5.83 1.03E-05 3.01E-03
vascular process in circulatory system (GO:0003018) 265 7 1.22 + 5.72 2.60E-04 2.94E-02
calcium ion transport (GO:0006816) 265 7 1.22 + 5.72 2.60E-04 2.92E-02
response to abiotic stimulus (GO:0009628) 1118 29 5.16 + 5.62 1.66E-14 6.44E-11
muscle cell differentiation (GO:0042692) 270 7 1.25 + 5.62 2.90E-04 3.13E-02
regulation of body fluid levels (GO:0050878) 350 9 1.61 + 5.57 4.09E-05 9.34E-03
carbohydrate metabolic process (GO:0005975) 449 11 2.07 + 5.31 8.50E-06 2.54E-03
regulation of small molecule metabolic process (GO:0062012) 331 8 1.53 + 5.24 1.69E-04 2.34E-02
angiogenesis (GO:0001525) 340 8 1.57 + 5.10 2.02E-04 2.49E-02
regulation of autophagy (GO:0010506) 352 8 1.62 + 4.93 2.54E-04 2.94E-02
response to peptide (GO:1901652) 454 10 2.09 + 4.77 5.39E-05 1.09E-02
blood vessel development (GO:0001568) 526 11 2.43 + 4.53 3.55E-05 8.24E-03
blood vessel morphogenesis (GO:0048514) 432 9 1.99 + 4.52 1.95E-04 2.53E-02
response to inorganic substance (GO:0010035) 539 11 2.49 + 4.42 4.41E-05 9.52E-03
carboxylic acid metabolic process (GO:0019752) 841 17 3.88 + 4.38 3.34E-07 2.59E-04
regulation of DNA-binding transcription factor activity (GO:0051090) 446 9 2.06 + 4.37 2.46E-04 2.87E-02
vasculature development (GO:0001944) 546 11 2.52 + 4.37 4.95E-05 1.05E-02
regulation of neuron projection development (GO:0010975) 450 9 2.08 + 4.33 2.62E-04 2.93E-02
oxoacid metabolic process (GO:0043436) 863 17 3.98 + 4.27 4.75E-07 2.95E-04
positive regulation of apoptotic process (GO:0043065) 510 10 2.35 + 4.25 1.38E-04 2.00E-02
organic acid metabolic process (GO:0006082) 870 17 4.01 + 4.23 5.31E-07 2.94E-04
monocarboxylic acid metabolic process (GO:0032787) 523 10 2.41 + 4.14 1.69E-04 2.36E-02
positive regulation of programmed cell death (GO:0043068) 533 10 2.46 + 4.07 1.96E-04 2.51E-02
positive regulation of cell migration (GO:0030335) 534 10 2.46 + 4.06 1.99E-04 2.49E-02
regulation of proteolysis (GO:0030162) 709 13 3.27 + 3.97 2.57E-05 6.13E-03
circulatory system process (GO:0003013) 494 9 2.28 + 3.95 5.11E-04 4.89E-02
positive regulation of cell motility (GO:2000147) 559 10 2.58 + 3.88 2.85E-04 3.09E-02
negative regulation of molecular function (GO:0044092) 975 17 4.50 + 3.78 2.46E-06 1.09E-03
positive regulation of locomotion (GO:0040017) 575 10 2.65 + 3.77 3.55E-04 3.58E-02
apoptotic process (GO:0006915) 1047 18 4.83 + 3.73 1.44E-06 6.80E-04
negative regulation of cellular component organization (GO:0051129) 709 12 3.27 + 3.67 1.14E-04 1.73E-02
programmed cell death (GO:0012501) 1093 18 5.04 + 3.57 2.63E-06 1.13E-03
cell death (GO:0008219) 1105 18 5.10 + 3.53 3.05E-06 1.16E-03
circulatory system development (GO:0072359) 926 15 4.27 + 3.51 2.42E-05 5.97E-03
tube morphogenesis (GO:0035239) 684 11 3.16 + 3.49 3.43E-04 3.50E-02
response to endogenous stimulus (GO:0009719) 1464 23 6.76 + 3.40 1.81E-07 1.66E-04
negative regulation of apoptotic process (GO:0043066) 892 14 4.12 + 3.40 6.50E-05 1.16E-02
cellular response to stress (GO:0033554) 1603 25 7.40 + 3.38 5.27E-08 5.12E-05
negative regulation of programmed cell death (GO:0043069) 920 14 4.24 + 3.30 9.00E-05 1.47E-02
response to hormone (GO:0009725) 791 12 3.65 + 3.29 3.07E-04 3.26E-02
negative regulation of signal transduction (GO:0009968) 1266 19 5.84 + 3.25 5.04E-06 1.74E-03
regulation of cell migration (GO:0030334) 933 14 4.30 + 3.25 1.04E-04 1.62E-02
response to organic cyclic compound (GO:0014070) 871 13 4.02 + 3.23 1.98E-04 2.52E-02
regulation of anatomical structure morphogenesis (GO:0022603) 871 13 4.02 + 3.23 1.98E-04 2.50E-02
regulation of catabolic process (GO:0009894) 1013 15 4.67 + 3.21 6.65E-05 1.17E-02
cellular response to chemical stimulus (GO:0070887) 2397 35 11.06 + 3.16 2.15E-10 3.34E-07
anatomical structure formation involved in morphogenesis (GO:0048646) 961 14 4.43 + 3.16 1.41E-04 2.03E-02
regulation of locomotion (GO:0040012) 1036 15 4.78 + 3.14 8.53E-05 1.42E-02
response to oxygen-containing compound (GO:1901700) 1681 24 7.76 + 3.09 5.19E-07 2.99E-04
regulation of apoptotic process (GO:0042981) 1471 21 6.79 + 3.09 3.16E-06 1.17E-03
response to organonitrogen compound (GO:0010243) 986 14 4.55 + 3.08 1.84E-04 2.48E-02
negative regulation of protein metabolic process (GO:0051248) 986 14 4.55 + 3.08 1.84E-04 2.46E-02
response to nitrogen compound (GO:1901698) 1060 15 4.89 + 3.07 1.10E-04 1.69E-02
negative regulation of developmental process (GO:0051093) 919 13 4.24 + 3.07 3.30E-04 3.42E-02
regulation of cell motility (GO:2000145) 991 14 4.57 + 3.06 1.94E-04 2.55E-02
negative regulation of cell communication (GO:0010648) 1361 19 6.28 + 3.03 1.39E-05 3.79E-03
negative regulation of signaling (GO:0023057) 1362 19 6.28 + 3.02 1.41E-05 3.77E-03
regulation of programmed cell death (GO:0043067) 1521 21 7.02 + 2.99 5.29E-06 1.79E-03
cellular response to endogenous stimulus (GO:0071495) 1201 16 5.54 + 2.89 1.26E-04 1.88E-02
positive regulation of multicellular organismal process (GO:0051240) 1654 22 7.63 + 2.88 5.44E-06 1.76E-03
response to organic substance (GO:0010033) 2592 34 11.96 + 2.84 7.02E-09 7.78E-06
neurogenesis (GO:0022008) 1321 17 6.10 + 2.79 1.14E-04 1.72E-02
negative regulation of response to stimulus (GO:0048585) 1637 21 7.55 + 2.78 1.61E-05 4.16E-03
positive regulation of gene expression (GO:0010628) 1173 15 5.41 + 2.77 3.25E-04 3.38E-02
regulation of organelle organization (GO:0033043) 1175 15 5.42 + 2.77 3.30E-04 3.40E-02
response to stress (GO:0006950) 3424 43 15.80 + 2.72 7.78E-11 1.51E-07
tissue development (GO:0009888) 1753 22 8.09 + 2.72 1.35E-05 3.76E-03
response to chemical (GO:0042221) 3899 48 17.99 + 2.67 5.08E-12 1.58E-08
regulation of cellular component organization (GO:0051128) 2439 30 11.25 + 2.67 3.17E-07 2.73E-04
intracellular signal transduction (GO:0035556) 1558 19 7.19 + 2.64 8.64E-05 1.43E-02
regulation of multicellular organismal process (GO:0051239) 2983 36 13.76 + 2.62 1.85E-08 1.91E-05
homeostatic process (GO:0042592) 1415 17 6.53 + 2.60 2.57E-04 2.94E-02
small molecule metabolic process (GO:0044281) 1676 20 7.73 + 2.59 7.32E-05 1.25E-02
cellular response to organic substance (GO:0071310) 1777 21 8.20 + 2.56 5.34E-05 1.12E-02
regulation of protein metabolic process (GO:0051246) 2462 29 11.36 + 2.55 1.31E-06 6.36E-04
nervous system development (GO:0007399) 2233 26 10.30 + 2.52 6.89E-06 2.18E-03
regulation of cell differentiation (GO:0045595) 1558 18 7.19 + 2.50 2.66E-04 2.95E-02
regulation of intracellular signal transduction (GO:1902531) 1727 19 7.97 + 2.38 3.23E-04 3.39E-02
regulation of developmental process (GO:0050793) 2462 27 11.36 + 2.38 1.80E-05 4.50E-03
system development (GO:0048731) 3553 37 16.39 + 2.26 7.71E-07 3.99E-04
anatomical structure morphogenesis (GO:0009653) 2244 23 10.35 + 2.22 2.05E-04 2.51E-02
multicellular organism development (GO:0007275) 3966 40 18.30 + 2.19 3.28E-07 2.68E-04
response to external stimulus (GO:0009605) 2422 24 11.18 + 2.15 3.07E-04 3.28E-02
negative regulation of metabolic process (GO:0009892) 2985 29 13.77 + 2.11 6.00E-05 1.16E-02
regulation of biological quality (GO:0065008) 2934 28 13.54 + 2.07 1.64E-04 2.31E-02
regulation of signaling (GO:0023051) 3396 32 15.67 + 2.04 4.11E-05 9.24E-03
regulation of cell communication (GO:0010646) 3405 32 15.71 + 2.04 4.27E-05 9.34E-03
regulation of signal transduction (GO:0009966) 2992 28 13.81 + 2.03 1.93E-04 2.56E-02
negative regulation of cellular process (GO:0048523) 4705 44 21.71 + 2.03 5.14E-07 3.07E-04
cell differentiation (GO:0030154) 3590 33 16.56 + 1.99 5.80E-05 1.15E-02
positive regulation of metabolic process (GO:0009893) 3825 35 17.65 + 1.98 2.87E-05 6.75E-03
cellular developmental process (GO:0048869) 3614 33 16.68 + 1.98 6.22E-05 1.19E-02
anatomical structure development (GO:0048856) 5201 47 24.00 + 1.96 6.13E-07 3.28E-04
negative regulation of biological process (GO:0048519) 5320 48 24.55 + 1.96 3.89E-07 2.63E-04
developmental process (GO:0032502) 5702 50 26.31 + 1.90 3.93E-07 2.54E-04
protein metabolic process (GO:0019538) 3813 33 17.59 + 1.88 1.70E-04 2.34E-02
cellular response to stimulus (GO:0051716) 6472 54 29.86 + 1.81 3.64E-07 2.69E-04
positive regulation of biological process (GO:0048518) 6219 51 28.70 + 1.78 2.72E-06 1.14E-03
response to stimulus (GO:0050896) 8243 67 38.03 + 1.76 2.65E-09 3.74E-06
positive regulation of cellular process (GO:0048522) 5511 44 25.43 + 1.73 5.97E-05 1.17E-02
regulation of metabolic process (GO:0019222) 6719 51 31.00 + 1.65 2.51E-05 6.10E-03
multicellular organismal process (GO:0032501) 6713 50 30.97 + 1.61 6.43E-05 1.17E-02
primary metabolic process (GO:0044238) 7165 50 33.06 + 1.51 4.83E-04 4.66E-02
metabolic process (GO:0008152) 8086 56 37.31 + 1.50 1.29E-04 1.89E-02
regulation of biological process (GO:0050789) 11806 76 54.47 + 1.40 5.31E-06 1.76E-03
biological regulation (GO:0065007) 12228 77 56.42 + 1.36 8.41E-06 2.56E-03
regulation of cellular process (GO:0050794) 11039 69 50.94 + 1.35 1.81E-04 2.47E-02
cellular process (GO:0009987) 14672 86 67.70 + 1.27 1.03E-05 2.97E-03

## Sheet: 19-0142.down.palisade
Analysis Type: PANTHER Overrepresentation Test (Released 20230705)
Annotation Version and Release Date: GO Ontology database DOI: 10.5281/zenodo.7942786 Released 2023-05-10
Analyzed List: upload_1 (Homo sapiens)
Reference List: Homo sapiens (all genes in database)
Test Type: FISHER
Correction: FDR
GO biological process complete Homo sapiens - REFLIST (20589) upload_1 (93) upload_1 (expected) upload_1 (over/under) upload_1 (fold Enrichment) upload_1 (raw P-value) upload_1 (FDR)
antigen processing and presentation of endogenous peptide antigen via MHC class II (GO:0002491) 2 2 .01 + > 100 1.19E-04 3.25E-02
myeloid dendritic cell antigen processing and presentation (GO:0002469) 3 2 .01 + > 100 1.98E-04 4.89E-02
very-low-density lipoprotein particle clearance (GO:0034447) 3 2 .01 + > 100 1.98E-04 4.81E-02
chylomicron remodeling (GO:0034371) 3 2 .01 + > 100 1.98E-04 4.74E-02
chylomicron remnant clearance (GO:0034382) 5 3 .02 + > 100 4.85E-06 3.42E-03
triglyceride-rich lipoprotein particle clearance (GO:0071830) 6 3 .03 + > 100 7.25E-06 4.33E-03
positive regulation of CoA-transferase activity (GO:1905920) 8 3 .04 + 83.02 1.41E-05 6.66E-03
regulation of CoA-transferase activity (GO:1905918) 8 3 .04 + 83.02 1.41E-05 6.46E-03
very-low-density lipoprotein particle remodeling (GO:0034372) 8 3 .04 + 83.02 1.41E-05 6.28E-03
triglyceride-rich lipoprotein particle remodeling (GO:0034370) 9 3 .04 + 73.80 1.88E-05 7.49E-03
peptide antigen assembly with MHC class II protein complex (GO:0002503) 17 4 .08 + 52.09 2.16E-06 3.05E-03
MHC class II protein complex assembly (GO:0002399) 17 4 .08 + 52.09 2.16E-06 2.80E-03
phospholipid efflux (GO:0033700) 13 3 .06 + 51.09 4.72E-05 1.53E-02
negative regulation of cholesterol transport (GO:0032375) 14 3 .06 + 47.44 5.72E-05 1.81E-02
negative regulation of sterol transport (GO:0032372) 14 3 .06 + 47.44 5.72E-05 1.78E-02
peptide antigen assembly with MHC protein complex (GO:0002501) 21 4 .09 + 42.17 4.51E-06 3.89E-03
MHC protein complex assembly (GO:0002396) 21 4 .09 + 42.17 4.51E-06 3.68E-03
plasma lipoprotein particle remodeling (GO:0034369) 29 5 .13 + 38.17 4.14E-07 6.43E-03
protein-lipid complex remodeling (GO:0034368) 29 5 .13 + 38.17 4.14E-07 3.21E-03
protein-containing complex remodeling (GO:0034367) 31 5 .14 + 35.71 5.57E-07 2.16E-03
antigen processing and presentation of exogenous peptide antigen via MHC class II (GO:0019886) 32 5 .14 + 34.59 6.42E-07 1.99E-03
antigen processing and presentation of peptide antigen via MHC class II (GO:0002495) 34 5 .15 + 32.56 8.41E-07 2.18E-03
antigen processing and presentation of peptide or polysaccharide antigen via MHC class II (GO:0002504) 35 5 .16 + 31.63 9.58E-07 2.13E-03
neuron projection regeneration (GO:0031102) 31 4 .14 + 28.57 1.80E-05 7.57E-03
antigen processing and presentation of exogenous peptide antigen (GO:0002478) 41 5 .19 + 27.00 1.95E-06 3.03E-03
plasma lipoprotein particle organization (GO:0071827) 44 5 .20 + 25.16 2.69E-06 3.21E-03
protein-lipid complex organization (GO:0071825) 47 5 .21 + 23.55 3.63E-06 3.52E-03
antigen processing and presentation of exogenous antigen (GO:0019884) 50 5 .23 + 22.14 4.80E-06 3.55E-03
regulation of plasma lipoprotein particle levels (GO:0097006) 56 5 .25 + 19.77 8.04E-06 4.63E-03
regulation of fatty acid biosynthetic process (GO:0042304) 45 4 .20 + 19.68 6.95E-05 2.00E-02
antigen processing and presentation of peptide antigen (GO:0048002) 71 5 .32 + 15.59 2.37E-05 8.97E-03
regulation of neural precursor cell proliferation (GO:2000177) 101 5 .46 + 10.96 1.17E-04 3.24E-02
antigen processing and presentation (GO:0019882) 105 5 .47 + 10.54 1.39E-04 3.60E-02
glial cell differentiation (GO:0010001) 206 9 .93 + 9.67 5.42E-07 2.80E-03
regulation of lipid localization (GO:1905952) 166 6 .75 + 8.00 1.27E-04 3.34E-02
gliogenesis (GO:0042063) 266 9 1.20 + 7.49 4.14E-06 3.78E-03
cell projection morphogenesis (GO:0048858) 499 11 2.25 + 4.88 1.81E-05 7.40E-03
cell part morphogenesis (GO:0032990) 519 11 2.34 + 4.69 2.58E-05 9.32E-03
neuron projection development (GO:0031175) 700 14 3.16 + 4.43 3.58E-06 3.71E-03
neuron development (GO:0048666) 864 16 3.90 + 4.10 1.78E-06 3.06E-03
cellular component morphogenesis (GO:0032989) 619 11 2.80 + 3.93 1.22E-04 3.26E-02
positive regulation of cell differentiation (GO:0045597) 857 14 3.87 + 3.62 3.34E-05 1.13E-02
neuron differentiation (GO:0030182) 1081 17 4.88 + 3.48 7.04E-06 4.37E-03
negative regulation of multicellular organismal process (GO:0051241) 1125 17 5.08 + 3.35 1.18E-05 6.09E-03
generation of neurons (GO:0048699) 1151 17 5.20 + 3.27 1.57E-05 6.79E-03
cell migration (GO:0016477) 892 13 4.03 + 3.23 2.01E-04 4.72E-02
positive regulation of developmental process (GO:0051094) 1319 19 5.96 + 3.19 6.50E-06 4.39E-03
neurogenesis (GO:0022008) 1321 19 5.97 + 3.18 6.64E-06 4.30E-03
cell projection organization (GO:0030030) 1195 17 5.40 + 3.15 2.53E-05 9.35E-03
central nervous system development (GO:0007417) 1069 15 4.83 + 3.11 9.39E-05 2.65E-02
plasma membrane bounded cell projection organization (GO:0120036) 1148 16 5.19 + 3.09 5.76E-05 1.72E-02
regulation of cell population proliferation (GO:0042127) 1674 22 7.56 + 2.91 4.55E-06 3.53E-03
nervous system development (GO:0007399) 2233 27 10.09 + 2.68 1.34E-06 2.61E-03
cell development (GO:0048468) 2185 25 9.87 + 2.53 9.89E-06 5.49E-03
anatomical structure morphogenesis (GO:0009653) 2244 23 10.14 + 2.27 1.55E-04 3.94E-02
regulation of multicellular organismal process (GO:0051239) 2983 30 13.47 + 2.23 1.96E-05 7.59E-03
system development (GO:0048731) 3553 35 16.05 + 2.18 2.92E-06 3.24E-03
cellular developmental process (GO:0048869) 3614 34 16.32 + 2.08 1.37E-05 6.62E-03
cell differentiation (GO:0030154) 3590 33 16.22 + 2.04 2.85E-05 1.00E-02
multicellular organism development (GO:0007275) 3966 35 17.91 + 1.95 3.42E-05 1.13E-02
anatomical structure development (GO:0048856) 5201 43 23.49 + 1.83 1.24E-05 6.19E-03
positive regulation of cellular process (GO:0048522) 5511 44 24.89 + 1.77 2.88E-05 9.93E-03
developmental process (GO:0032502) 5702 44 25.76 + 1.71 6.28E-05 1.84E-02
multicellular organismal process (GO:0032501) 6713 51 30.32 + 1.68 1.15E-05 6.14E-03
positive regulation of biological process (GO:0048518) 6219 47 28.09 + 1.67 5.72E-05 1.74E-02
cellular component organization or biogenesis (GO:0071840) 5774 43 26.08 + 1.65 1.90E-04 4.77E-02

## Sheet: 19-0142.up.palisade
Analysis Type: PANTHER Overrepresentation Test (Released 20230705)
Annotation Version and Release Date: GO Ontology database DOI: 10.5281/zenodo.7942786 Released 2023-05-10
Analyzed List: upload_1 (Homo sapiens)
Reference List: Homo sapiens (all genes in database)
Test Type: FISHER
Correction: FDR
GO biological process complete Homo sapiens - REFLIST (20589) upload_1 (79) upload_1 (expected) upload_1 (over/under) upload_1 (fold Enrichment) upload_1 (raw P-value) upload_1 (FDR)
regulation of odontoblast differentiation (GO:1901329) 4 2 .02 + > 100 2.14E-04 4.27E-02
NADH regeneration (GO:0006735) 18 3 .07 + 43.44 6.80E-05 2.16E-02
lymph vessel morphogenesis (GO:0036303) 18 3 .07 + 43.44 6.80E-05 2.11E-02
glucose catabolic process to pyruvate (GO:0061718) 18 3 .07 + 43.44 6.80E-05 2.07E-02
canonical glycolysis (GO:0061621) 18 3 .07 + 43.44 6.80E-05 2.03E-02
negative regulation of programmed necrotic cell death (GO:0062099) 18 3 .07 + 43.44 6.80E-05 1.99E-02
negative regulation of vascular permeability (GO:0043116) 20 3 .08 + 39.09 9.01E-05 2.33E-02
glycolytic process through glucose-6-phosphate (GO:0061620) 20 3 .08 + 39.09 9.01E-05 2.29E-02
glycolytic process through fructose-6-phosphate (GO:0061615) 20 3 .08 + 39.09 9.01E-05 2.26E-02
glucose catabolic process (GO:0006007) 24 3 .09 + 32.58 1.47E-04 3.22E-02
lymph vessel development (GO:0001945) 27 3 .10 + 28.96 2.03E-04 4.09E-02
regulation of histone deacetylation (GO:0031063) 29 3 .11 + 26.96 2.46E-04 4.66E-02
glycolytic process (GO:0006096) 45 4 .17 + 23.17 3.68E-05 1.50E-02
pyruvate metabolic process (GO:0006090) 71 4 .27 + 14.68 1.96E-04 4.00E-02
carbohydrate catabolic process (GO:0016052) 112 5 .43 + 11.63 8.61E-05 2.27E-02
glucose metabolic process (GO:0006006) 120 5 .46 + 10.86 1.18E-04 2.69E-02
cellular response to hypoxia (GO:0071456) 125 5 .48 + 10.42 1.42E-04 3.18E-02
cellular response to oxygen levels (GO:0071453) 150 6 .58 + 10.42 2.96E-05 1.31E-02
lung development (GO:0030324) 183 7 .70 + 9.97 8.24E-06 5.81E-03
respiratory tube development (GO:0030323) 187 7 .72 + 9.76 9.44E-06 5.86E-03
cellular response to decreased oxygen levels (GO:0036294) 134 5 .51 + 9.72 1.94E-04 4.01E-02
hexose metabolic process (GO:0019318) 162 6 .62 + 9.65 4.49E-05 1.66E-02
positive regulation of angiogenesis (GO:0045766) 166 6 .64 + 9.42 5.12E-05 1.81E-02
positive regulation of vasculature development (GO:1904018) 166 6 .64 + 9.42 5.12E-05 1.77E-02
response to glucose (GO:0009749) 139 5 .53 + 9.37 2.28E-04 4.43E-02
response to hexose (GO:0009746) 144 5 .55 + 9.05 2.67E-04 4.88E-02
respiratory system development (GO:0060541) 208 7 .80 + 8.77 1.84E-05 9.20E-03
response to carbohydrate (GO:0009743) 180 6 .69 + 8.69 7.90E-05 2.12E-02
monosaccharide metabolic process (GO:0005996) 192 6 .74 + 8.14 1.11E-04 2.62E-02
response to hypoxia (GO:0001666) 272 8 1.04 + 7.67 1.17E-05 6.96E-03
response to oxygen levels (GO:0070482) 314 9 1.20 + 7.47 3.92E-06 3.58E-03
response to starvation (GO:0042594) 213 6 .82 + 7.34 1.93E-04 4.05E-02
response to decreased oxygen levels (GO:0036293) 286 8 1.10 + 7.29 1.66E-05 8.88E-03
regulation of angiogenesis (GO:0045765) 287 8 1.10 + 7.26 1.70E-05 8.79E-03
regulation of vasculature development (GO:1901342) 291 8 1.12 + 7.16 1.87E-05 9.08E-03
angiogenesis (GO:0001525) 340 9 1.30 + 6.90 7.33E-06 5.42E-03
vasculature development (GO:0001944) 546 14 2.10 + 6.68 2.41E-08 1.25E-04
blood vessel morphogenesis (GO:0048514) 432 11 1.66 + 6.64 9.45E-07 1.47E-03
regulation of endocytosis (GO:0030100) 292 7 1.12 + 6.25 1.47E-04 3.26E-02
regulation of body fluid levels (GO:0050878) 350 8 1.34 + 5.96 6.70E-05 2.17E-02
blood vessel development (GO:0001568) 526 12 2.02 + 5.95 8.98E-07 1.55E-03
muscle structure development (GO:0061061) 504 10 1.93 + 5.17 2.57E-05 1.17E-02
positive regulation of cell migration (GO:0030335) 534 10 2.05 + 4.88 4.15E-05 1.57E-02
positive regulation of cell motility (GO:2000147) 559 10 2.14 + 4.66 6.05E-05 2.00E-02
tube development (GO:0035295) 900 16 3.45 + 4.63 3.04E-07 9.45E-04
tube morphogenesis (GO:0035239) 684 12 2.62 + 4.57 1.25E-05 7.22E-03
positive regulation of locomotion (GO:0040017) 575 10 2.21 + 4.53 7.61E-05 2.15E-02
circulatory system development (GO:0072359) 926 16 3.55 + 4.50 4.42E-07 9.81E-04
regulation of vesicle-mediated transport (GO:0060627) 536 9 2.06 + 4.38 2.30E-04 4.42E-02
chemical homeostasis (GO:0048878) 876 14 3.36 + 4.17 6.24E-06 4.85E-03
cellular response to cytokine stimulus (GO:0071345) 721 11 2.77 + 3.98 1.03E-04 2.50E-02
response to abiotic stimulus (GO:0009628) 1118 17 4.29 + 3.96 1.05E-06 1.48E-03
cell activation (GO:0001775) 724 11 2.78 + 3.96 1.07E-04 2.55E-02
regulation of cell migration (GO:0030334) 933 14 3.58 + 3.91 1.26E-05 6.99E-03
regulation of locomotion (GO:0040012) 1036 15 3.98 + 3.77 8.98E-06 5.81E-03
regulation of cell motility (GO:2000145) 991 14 3.80 + 3.68 2.44E-05 1.15E-02
regulation of cell adhesion (GO:0030155) 789 11 3.03 + 3.63 2.23E-04 4.39E-02
programmed cell death (GO:0012501) 1093 14 4.19 + 3.34 7.00E-05 2.01E-02
homeostatic process (GO:0042592) 1415 18 5.43 + 3.32 5.82E-06 4.76E-03
cell death (GO:0008219) 1105 14 4.24 + 3.30 7.86E-05 2.14E-02
cellular response to chemical stimulus (GO:0070887) 2397 30 9.20 + 3.26 1.73E-09 2.68E-05
apoptotic process (GO:0006915) 1047 13 4.02 + 3.24 1.78E-04 3.79E-02
cellular response to organic substance (GO:0071310) 1777 22 6.82 + 3.23 6.29E-07 1.22E-03
cellular response to oxygen-containing compound (GO:1901701) 1146 14 4.40 + 3.18 1.15E-04 2.67E-02
response to oxygen-containing compound (GO:1901700) 1681 20 6.45 + 3.10 4.26E-06 3.68E-03
regulation of apoptotic process (GO:0042981) 1471 17 5.64 + 3.01 3.78E-05 1.50E-02
regulation of multicellular organismal development (GO:2000026) 1401 16 5.38 + 2.98 7.67E-05 2.13E-02
cellular response to stress (GO:0033554) 1603 18 6.15 + 2.93 3.11E-05 1.34E-02
response to organic substance (GO:0010033) 2592 29 9.95 + 2.92 4.51E-08 1.75E-04
regulation of programmed cell death (GO:0043067) 1521 17 5.84 + 2.91 5.72E-05 1.93E-02
tissue development (GO:0009888) 1753 18 6.73 + 2.68 9.85E-05 2.43E-02
response to chemical (GO:0042221) 3899 37 14.96 + 2.47 1.81E-08 1.41E-04
regulation of multicellular organismal process (GO:0051239) 2983 28 11.45 + 2.45 3.12E-06 3.02E-03
response to stress (GO:0006950) 3424 32 13.14 + 2.44 4.42E-07 1.14E-03
system development (GO:0048731) 3553 32 13.63 + 2.35 1.31E-06 1.69E-03
regulation of developmental process (GO:0050793) 2462 22 9.45 + 2.33 1.49E-04 3.21E-02
multicellular organism development (GO:0007275) 3966 34 15.22 + 2.23 2.02E-06 2.09E-03
animal organ development (GO:0048513) 2925 24 11.22 + 2.14 2.55E-04 4.76E-02
regulation of biological quality (GO:0065008) 2934 24 11.26 + 2.13 2.61E-04 4.82E-02
cell differentiation (GO:0030154) 3590 29 13.77 + 2.11 4.10E-05 1.59E-02
cellular developmental process (GO:0048869) 3614 29 13.87 + 2.09 4.55E-05 1.64E-02
anatomical structure development (GO:0048856) 5201 40 19.96 + 2.00 1.53E-06 1.82E-03
developmental process (GO:0032502) 5702 42 21.88 + 1.92 1.93E-06 2.14E-03
cellular response to stimulus (GO:0051716) 6472 44 24.83 + 1.77 8.92E-06 6.02E-03
multicellular organismal process (GO:0032501) 6713 44 25.76 + 1.71 3.11E-05 1.30E-02

## Sheet: 19-0142.down.perivascular
Analysis Type: PANTHER Overrepresentation Test (Released 20230705)
Annotation Version and Release Date: GO Ontology database DOI: 10.5281/zenodo.7942786 Released 2023-05-10
Analyzed List: upload_1 (Homo sapiens)
Reference List: Homo sapiens (all genes in database)
Test Type: FISHER
Correction: FDR
GO biological process complete Homo sapiens - REFLIST (20589) upload_1 (97) upload_1 (expected) upload_1 (over/under) upload_1 (fold Enrichment) upload_1 (raw P-value) upload_1 (FDR)
NADH regeneration (GO:0006735) 18 4 .08 + 47.17 3.11E-06 3.02E-03
glucose catabolic process to pyruvate (GO:0061718) 18 4 .08 + 47.17 3.11E-06 2.85E-03
canonical glycolysis (GO:0061621) 18 4 .08 + 47.17 3.11E-06 2.69E-03
positive regulation of endothelial cell chemotaxis (GO:2001028) 15 3 .07 + 42.45 7.75E-05 3.88E-02
glycolytic process through glucose-6-phosphate (GO:0061620) 20 4 .09 + 42.45 4.49E-06 3.49E-03
glycolytic process through fructose-6-phosphate (GO:0061615) 20 4 .09 + 42.45 4.49E-06 3.32E-03
glucose catabolic process (GO:0006007) 24 4 .11 + 35.38 8.53E-06 5.76E-03
mRNA splice site recognition (GO:0006376) 31 5 .15 + 34.24 6.86E-07 1.52E-03
glycolytic process (GO:0006096) 45 6 .21 + 28.30 1.38E-07 7.15E-04
hexose catabolic process (GO:0019320) 41 4 .19 + 20.71 5.84E-05 3.13E-02
positive regulation of RNA splicing (GO:0033120) 45 4 .21 + 18.87 8.19E-05 3.97E-02
pyruvate metabolic process (GO:0006090) 71 6 .33 + 17.94 1.65E-06 2.13E-03
spliceosomal complex assembly (GO:0000245) 73 6 .34 + 17.45 1.92E-06 2.29E-03
gluconeogenesis (GO:0006094) 49 4 .23 + 17.33 1.12E-04 5.09E-02
monosaccharide catabolic process (GO:0046365) 49 4 .23 + 17.33 1.12E-04 4.95E-02
carbohydrate catabolic process (GO:0016052) 112 7 .53 + 13.27 1.46E-06 2.27E-03
glucose metabolic process (GO:0006006) 120 7 .57 + 12.38 2.26E-06 2.34E-03
regulation of mRNA splicing	via spliceosome (GO:0048024) 106 6 .50 + 12.01 1.46E-05 9.43E-03
regulation of RNA splicing (GO:0043484) 183 10 .86 + 11.60 2.46E-08 3.82E-04
hexose metabolic process (GO:0019318) 162 8 .76 + 10.48 1.37E-06 2.36E-03
regulation of mRNA processing (GO:0050684) 134 6 .63 + 9.50 5.14E-05 2.96E-02
monosaccharide metabolic process (GO:0005996) 192 8 .90 + 8.84 4.60E-06 3.24E-03
mRNA splicing	via spliceosome (GO:0000398) 249 10 1.17 + 8.52 3.85E-07 1.49E-03
RNA splicing	via transesterification reactions with bulged adenosine as nucleophile (GO:0000377) 249 10 1.17 + 8.52 3.85E-07 1.20E-03
RNA splicing	via transesterification reactions (GO:0000375) 253 10 1.19 + 8.39 4.43E-07 1.15E-03
protein-RNA complex assembly (GO:0022618) 199 7 .94 + 7.47 5.28E-05 2.93E-02
RNA splicing (GO:0008380) 381 13 1.79 + 7.24 3.91E-08 3.04E-04
protein-RNA complex organization (GO:0071826) 207 7 .98 + 7.18 6.72E-05 3.48E-02
negative regulation of catabolic process (GO:0009895) 339 9 1.60 + 5.64 3.79E-05 2.26E-02
mRNA processing (GO:0006397) 459 12 2.16 + 5.55 2.09E-06 2.32E-03
mRNA metabolic process (GO:0016071) 622 14 2.93 + 4.78 1.56E-06 2.20E-03
RNA processing (GO:0006396) 882 17 4.16 + 4.09 8.67E-07 1.68E-03
regulation of catabolic process (GO:0009894) 1013 15 4.77 + 3.14 8.49E-05 4.00E-02
gene expression (GO:0010467) 1827 24 8.61 + 2.79 3.34E-06 2.73E-03
RNA metabolic process (GO:0016070) 1662 21 7.83 + 2.68 2.81E-05 1.74E-02

## Sheet: 19-0142.up.perivascular
Analysis Type: PANTHER Overrepresentation Test (Released 20230705)
Annotation Version and Release Date: GO Ontology database DOI: 10.5281/zenodo.7942786 Released 2023-05-10
Analyzed List: upload_1 (Homo sapiens)
Reference List: Homo sapiens (all genes in database)
Test Type: FISHER
Correction: FDR
GO biological process complete Homo sapiens - REFLIST (20589) upload_1 (104) upload_1 (expected) upload_1 (over/under) upload_1 (fold Enrichment) upload_1 (raw P-value) upload_1 (FDR)
cytoplasmic translation (GO:0002181) 123 34 .62 + 54.72 3.52E-47 5.46E-43
ribosomal small subunit assembly (GO:0000028) 19 4 .10 + 41.68 4.95E-06 2.33E-03
positive regulation of signal transduction by p53 class mediator (GO:1901798) 31 6 .16 + 38.32 2.85E-08 1.64E-05
mitochondrial electron transport	cytochrome c to oxygen (GO:0006123) 23 4 .12 + 34.43 9.67E-06 3.75E-03
aerobic electron transport chain (GO:0019646) 87 10 .44 + 22.76 5.78E-11 5.28E-08
mitochondrial electron transport	NADH to ubiquinone (GO:0006120) 46 5 .23 + 21.52 5.69E-06 2.60E-03
mitochondrial ATP synthesis coupled electron transport (GO:0042775) 92 10 .46 + 21.52 9.59E-11 8.28E-08
ATP synthesis coupled electron transport (GO:0042773) 92 10 .46 + 21.52 9.59E-11 7.84E-08
respiratory electron transport chain (GO:0022904) 115 11 .58 + 18.94 3.78E-11 3.92E-08
ribosomal small subunit biogenesis (GO:0042274) 105 10 .53 + 18.85 3.18E-10 2.47E-07
oxidative phosphorylation (GO:0006119) 119 11 .60 + 18.30 5.32E-11 5.17E-08
translation (GO:0006412) 390 36 1.97 + 18.27 1.38E-34 1.07E-30
regulation of systemic arterial blood pressure mediated by a chemical signal (GO:0003044) 46 4 .23 + 17.21 1.16E-04 3.61E-02
peptide biosynthetic process (GO:0043043) 419 36 2.12 + 17.01 1.49E-33 7.71E-30
ribosome assembly (GO:0042255) 61 5 .31 + 16.23 2.04E-05 7.54E-03
proton motive force-driven mitochondrial ATP synthesis (GO:0042776) 64 5 .32 + 15.47 2.53E-05 8.94E-03
peptide metabolic process (GO:0006518) 514 36 2.60 + 13.87 1.29E-30 5.02E-27
proton motive force-driven ATP synthesis (GO:0015986) 73 5 .37 + 13.56 4.59E-05 1.58E-02
aerobic respiration (GO:0009060) 161 11 .81 + 13.53 1.08E-09 7.02E-07
amide biosynthetic process (GO:0043604) 544 36 2.75 + 13.10 8.43E-30 2.62E-26
electron transport chain (GO:0022900) 168 11 .85 + 12.96 1.66E-09 9.89E-07
cellular respiration (GO:0045333) 193 12 .97 + 12.31 5.04E-10 3.56E-07
ATP biosynthetic process (GO:0006754) 86 5 .43 + 11.51 9.61E-05 3.05E-02
regulation of signal transduction by p53 class mediator (GO:1901796) 107 6 .54 + 11.10 2.28E-05 8.23E-03
purine ribonucleoside triphosphate biosynthetic process (GO:0009206) 97 5 .49 + 10.20 1.65E-04 4.92E-02
regulation of systemic arterial blood pressure (GO:0003073) 98 5 .50 + 10.10 1.72E-04 5.05E-02
purine nucleoside triphosphate biosynthetic process (GO:0009145) 98 5 .50 + 10.10 1.72E-04 4.96E-02
energy derivation by oxidation of organic compounds (GO:0015980) 264 13 1.33 + 9.75 1.38E-09 8.59E-07
amide metabolic process (GO:0043603) 801 36 4.05 + 8.90 2.76E-24 7.15E-21
ribosome biogenesis (GO:0042254) 312 14 1.58 + 8.88 9.75E-10 6.59E-07
rRNA processing (GO:0006364) 218 9 1.10 + 8.17 2.19E-06 1.10E-03
proton transmembrane transport (GO:1902600) 146 6 .74 + 8.14 1.19E-04 3.64E-02
rRNA metabolic process (GO:0016072) 249 9 1.26 + 7.16 6.20E-06 2.68E-03
generation of precursor metabolites and energy (GO:0006091) 372 13 1.88 + 6.92 6.94E-08 3.85E-05
organonitrogen compound biosynthetic process (GO:1901566) 1348 43 6.81 + 6.32 1.25E-23 2.77E-20
ribonucleoprotein complex biogenesis (GO:0022613) 457 14 2.31 + 6.06 1.01E-07 5.25E-05
cellular nitrogen compound biosynthetic process (GO:0044271) 1633 43 8.25 + 5.21 1.74E-20 3.39E-17
macromolecule biosynthetic process (GO:0009059) 1526 37 7.71 + 4.80 2.88E-16 4.47E-13
gene expression (GO:0010467) 1827 38 9.23 + 4.12 1.29E-14 1.54E-11
cellular biosynthetic process (GO:0044249) 2228 46 11.25 + 4.09 6.28E-18 1.08E-14
organic substance biosynthetic process (GO:1901576) 2585 46 13.06 + 3.52 1.81E-15 2.56E-12
biosynthetic process (GO:0009058) 2648 46 13.38 + 3.44 4.46E-15 5.77E-12
positive regulation of cell population proliferation (GO:0008284) 950 15 4.80 + 3.13 9.43E-05 3.05E-02
protein-containing complex assembly (GO:0065003) 1267 18 6.40 + 2.81 6.77E-05 2.28E-02
cellular nitrogen compound metabolic process (GO:0034641) 3347 46 16.91 + 2.72 2.11E-11 2.34E-08
cellular component biogenesis (GO:0044085) 2666 31 13.47 + 2.30 5.92E-06 2.63E-03
protein metabolic process (GO:0019538) 3813 40 19.26 + 2.08 2.87E-06 1.39E-03
cellular metabolic process (GO:0044237) 5828 60 29.44 + 2.04 5.01E-10 3.71E-07
organonitrogen compound metabolic process (GO:1901564) 4857 50 24.53 + 2.04 7.78E-08 4.16E-05
nitrogen compound metabolic process (GO:0006807) 6614 53 33.41 + 1.59 8.18E-05 2.70E-02
metabolic process (GO:0008152) 8086 64 40.84 + 1.57 6.81E-06 2.86E-03
cellular process (GO:0009987) 14672 93 74.11 + 1.25 1.59E-05 6.03E-03
biological_process (GO:0008150) 17812 103 89.97 + 1.14 8.54E-06 3.40E-03
Unclassified (UNCLASSIFIED) 2777 1 14.03 - .07 8.54E-06 3.49E-03
